# Supplementary material for: Astragaloside IV improves the pharmacokinetics of febuxostat in rats with hyperuricemic nephropathy by regulating urea metabolism in gut microbiota
Source: Front Pharmacol. 2022 Dec 20;13:1031509. doi: 10.3389/fphar.2022.1031509 (PMC9807765; doi:10.3389/fphar.2022.1031509)
Supplement: Supplementary file 3 [file DataSheet1.XLSX]

## Sheet: Sheet1
OTU.ID	A1	A2	A3	A4	A5	A6	M1	M2	M3	M4	M5	M6	N1	N2	N3	N4	N5	N6
Muribaculaceae	3.29566	3.5834	3.13618	2.81783	2.96052	3.08554	3.10476	3.1941	3.39109	3.26895	2.86958	3.26616	3.53072	3.44458	3.56842	3.06431	3.20943	2.91677
Lachnospiraceae_NK4A136_group	3.33005	3.25464	2.92788	3.36033	3.29999	3.44934	3.19921	3.00143	3.07185	3.27356	3.34953	3.33201	2.80496	2.51548	2.42911	3.24564	2.2393	2.42959
Bacteroides	3.27708	2.58872	2.4877	3.20063	3.02625	3.13742	3.3719	3.30068	3.17011	3.12859	2.59417	3.06978	3.2305	2.97387	2.38057	2.73949	3.36842	3.03551
Prevotellaceae_UCG-001	2.63518	2.8379	3.59974	2.32346	3.0406	2.21696	2.68097	3.06985	2.73791	2.41347	1.33646	2.79393	2.92221	3.34496	2.60552	2.11193	3.24841	2.62232
Lactobacillus	2.74139	2.33546	2.09237	3.12398	2.68467	2.45317	3.02371	2.53832	2.57415	2.88349	3.05146	2.9578	2.38561	2.59472	2.9312	2.35507	2.87245	2.37894
Clostridia_UCG-014	2.40295	2.62076	2.36455	2.2403	1.7007	1.93146	2.99756	3.17214	2.935	2.91603	2.52763	2.64404	2.25888	2.37291	2.30942	2.20952	2.20493	2.30984
Prevotellaceae_NK3B31_group	2.17984	2.41497	3.25741	1.87099	2.87726	1.69636	2.25358	2.55145	2.59682	2.306	1.22789	2.36922	2.15625	3.08429	1.86273	2.02816	2.80509	2.09342
[Eubacterium]_coprostanoligenes_group	1.52892	1.75511	1.56348	2.10551	1.5832	1.64738	2.12418	2.25624	1.8488	1.9722	2.72941	2.01072	2.61448	2.01912	3.03547	3.05408	2.42684	2.29181
Prevotella	0	-0.522879	-0.39794	-0.522879	-0.39794	-0.39794	-0.69897	0	0	0	-0.69897	0	-0.522879	-1	-1	0	0	3.54144
Colidextribacter	1.85248	2.23147	1.81425	2.66699	2.24428	2.37088	2.00732	1.95999	1.97497	1.98632	2.69338	1.96567	2.04844	1.79169	2.03782	2.5534	1.62737	1.56467
Parabacteroides	2.28556	1.92634	1.41664	1.88705	1.65031	2.16227	2.20978	2.27045	2.45255	2.33224	2.05154	2.23172	2.26364	2.12937	2.09517	2.16047	2.05918	2.02612
Ruminococcus	2.15715	2.12872	1.50106	2.24773	1.85248	2.43933	2	1.93551	2.14922	2.16524	2.60767	2.35908	1.43775	1.29447	1.14613	0.826075	0.477121	2.24822
Oscillibacter	1.42651	1.4609	1.22531	2.20466	1.5977	1.91169	1.89376	2.09656	1.87099	1.87737	2.5463	1.86982	1.90849	1.83569	1.76641	2.67779	1.95856	1.53529
Desulfovibrio	2.10346	1.36922	1.01703	1.96567	1.83251	2.35025	1.97174	1.82737	1.95809	1.88024	1.88195	2.05729	1.70157	1.49276	1.40312	2.27207	1.31175	1.01284
UCG-005	1.30535	1.76418	1.27184	1.47712	1.36922	1.36549	1.19312	1.44404	1.8791	1.71517	1.96895	1.49415	2.10415	1.86747	2.3145	2.31429	1.73799	1.76716
GCA-900066575	1.2833	1.4216	0.832509	1.39967	1.63246	1.31175	1.14922	1.26717	1.95134	2.0607	1.83948	1.81624	1.6721	1.20683	1.02119	2.32139	1.51188	0.792392
Muribaculum	1.67761	2.06371	1.38561	1.39794	1.43775	1.75967	1.46538	1.55023	-0.69897	-0.69897	0	1.66745	2.23096	0.973128	2.10449	0.755875	1.993	0.939519
Escherichia-Shigella	0.20412	1.14613	0.477121	-0.30103	0.78533	-0.69897	1.01703	1.11059	0.591065	0.880814	0.176091	1.0086	1.70842	0.255273	2.4979	1.4216	1.21219	2.31091
Incertae_Sedis	1.48996	0.845098	0.477121	2.14019	1.42813	2.13354	1.25285	0.845098	1.4014	1.56467	1.74974	1.42325	1.16435	0.851258	1.49136	1.06819	1.36361	1.50379
[Eubacterium]_xylanophilum_group	1.42325	0.954243	0.880814	1.31175	1.33445	1.92065	1.74036	1.41162	1.83696	2.14489	1.68395	1.86923	0.447158	1.02938	0.113943	1.23045	0.954243	0.146128
Turicibacter	-0.69897	-0.0457575	-1	-0.154902	0.0413927	-1	-0.09691	-0.522879	-0.522879	-0.09691	0.518514	0.113943	0.579784	0.50515	2.10924	0.732394	-0.09691	2.63327
Romboutsia	1.66558	0.838849	0.20412	1.4843	1.34635	0.968483	0.880814	0.612784	0.462398	0.732394	2.01536	1.24055	1.53403	1.22531	2.27692	1.42813	1.29003	0.959041
Roseburia	1.24055	1.27184	0.462398	0.973128	1.84011	1.76938	0.0791812	-0.154902	0.176091	0.633468	1.53529	2.0465	0.880814	1.13672	-0.39794	1.34439	0.913814	2.10003
[Eubacterium]_siraeum_group	-0.09691	1.61278	0.991226	0.146128	2.01157	0.380211	1.04532	0.892095	2.03623	2.02243	1.52763	0.740363	0.255273	0	1.01284	0	1.39445	0
Blautia	0.716003	1.06819	0.755875	0.414973	1.00432	0.770852	0.740363	0.919078	0.176091	0.20412	0.897627	0.60206	0.908485	2.00689	0.763428	1.45332	2.20575	1.32634
Erysipelatoclostridium	1.75587	1.52892	0.70757	1.02938	1.49415	0.944483	0.954243	0.857332	1.68305	1.51322	1.47712	0.662758	1.33846	0.875061	1.19866	1.25527	0.80618	1.47857
Butyricimonas	1.27184	1.06819	0.755875	0.70757	1.12385	1.1959	1.5092	1.29447	1.65321	1.65225	0.845098	1.58659	1.4133	1.14301	1.40824	1.51055	0.908485	0.716003
Phascolarctobacterium	0	-0.69897	0	-1	0	-1	0	0	0	-1	0	0	0	-1	-1	0	-1	2.49332
Frisingicoccus	1.27646	0.740363	0.255273	1.35218	0.662758	0.944483	0.991226	0.845098	1.15229	1.02938	0.832509	0.740363	1.61278	1.17898	1.80277	0.716003	1.30103	1.27184
UBA1819	0.851258	0.30103	0.69897	1.08991	0.380211	0.414973	1.26245	1.48001	1.05308	1.01703	0.69897	0.20412	1.39445	0.579784	1.88536	0.954243	-0.30103	1.69723
NK4A214_group	0.826075	1.08991	0.491362	0.322219	1.18184	0.380211	0.39794	0.799341	1.1271	0.982271	1.32838	1.09342	1.42325	0.778151	0.875061	2.07078	0.724276	0.146128
Corynebacterium	-0.522879	0.146128	0.230449	1.08636	0.556303	-0.221849	0.819544	0.812913	0.491362	0.778151	1.93551	1.17026	1.02531	0.90309	1.70757	1.3927	0.518514	1.38739
Negativibacillus	0.819544	1.54283	0.919078	1.59329	1.54407	0.623249	0.991226	1.44248	0.826075	0.623249	1.66839	0.0791812	-0.30103	0.462398	-0.69897	0.322219	0	1.21748
Enterorhabdus	0	0.322219	0.146128	1.35793	1.43457	0.579784	1.13988	0.591065	1.06819	1.51587	0.954243	1.58092	0.591065	1.18469	1.53908	0.94939	0.380211	1.11394
[Eubacterium]_nodatum_group	1.08991	0.799341	0.653213	1.32838	1.03743	0.792392	1.03743	1.21219	1.21748	1.21748	1.21219	0.832509	1.19312	0.672098	1.30963	1.27646	0.986772	0.973128
Alistipes	1.08279	1.3032	0.763428	0.591065	0.913814	0.755875	0.812913	0.863323	1.20412	1.08279	0.278754	1.09342	1.31387	0.973128	1.69723	1.18752	0.633468	0.919078
Lachnospira	0.897627	0	0.414973	1.24304	0	1.14613	-0.69897	-0.69897	0	0	-0.69897	-1	-0.221849	1.49831	-0.69897	0.716003	1.21219	2.07591
RF39	1.93349	0.924279	0.518514	0.690196	0.0791812	1.17898	0.69897	0.845098	1.44091	1.11059	1.12057	1.2833	0.380211	0	0.230449	0.491362	-0.522879	-0.154902
Adlercreutzia	-0.39794	-0.0457575	-0.09691	1.11727	1.0086	0.568202	1.22011	0.662758	1.20683	1.53656	1.29667	1.22272	0.414973	0.94939	1.3784	0.653213	0.69897	1.03743
Parasutterella	1.04532	1.54407	0.447158	0.579784	1.02531	0.770852	0.799341	0.919078	0.977724	1.02531	0.716003	0.748188	1.29003	1.11727	0.690196	1.04532	0.755875	1.26951
unidentified	1.25527	1.52763	0.919078	0.591065	1.13033	1.15534	0.982271	0.94939	1.13033	0.919078	0.230449	0.623249	0.982271	-0.154902	0.690196	0.20412	0.69897	0.462398
Lachnoclostridium	0.491362	0.732394	0.30103	1.12057	1.43616	1.19033	0.579784	0.20412	0.518514	0.740363	0.892095	1.01703	0.414973	0.431364	0.556303	0.857332	0.278754	1.61595
Akkermansia	1.5682	0.113943	1.54654	0.278754	0.944483	1.29885	0.322219	0.0413927	1.28556	1.34044	0.176091	-0.69897	0	0	0	-0.221849	0	0
UCG-010	0.176091	0.462398	0.0791812	0.672098	0.556303	0.544068	0.70757	0.80618	1.00432	1.05308	0.591065	1.01284	1.0569	0.462398	1.29885	1.49554	0.799341	0.230449
ASF356	-0.69897	0.30103	-0.69897	0	0.973128	0	0.50515	0.591065	0.748188	0.792392	1.26717	0.39794	1.23553	0.799341	0.255273	1.64048	0.755875	-0.0457575
Aerococcus	0.886491	1.25527	1.54407	1.17319	0.518514	0.255273	-0.09691	0.0791812	0.491362	0.20412	0.913814	0.556303	-0.522879	0	1.26951	0.113943	0	-0.221849
A2	0	0.643453	0.0413927	-0.30103	1.74036	0.70757	1.17898	0.361728	0.0413927	0.491362	0	0.447158	0.556303	0.0413927	1.0086	0	-0.221849	0.892095
Staphylococcus	0.30103	0.90309	0.342423	1.05308	0.986772	0.146128	0.361728	0.653213	0.982271	0.886491	1.04139	0.690196	0.845098	0.176091	1.0086	1.13354	0.146128	0.20412
CAG-352	0	-0.154902	0	0	0.230449	0	-0.30103	-0.69897	0	0	0	0	0.690196	1.11059	1.18752	0.0413927	1.74351	0.778151
Lachnospiraceae_FCS020_group	0.518514	0.322219	-0.30103	0.662758	0.968483	1.25042	0.544068	0.361728	0.90309	1.13672	1.04922	0.662758	0.414973	0.591065	0.146128	0.755875	0.477121	0.113943
Lachnospiraceae_UCG-006	0.653213	0.322219	-1	1.08636	1.18184	1.13672	0.447158	-0.09691	0.414973	0.568202	0.80618	0.934498	0.518514	0.886491	0.322219	0.778151	0.732394	0.113943
Christensenellaceae_R-7_group	0.845098	0.716003	0.447158	0.934498	0.579784	0.322219	0.732394	0.724276	0.812913	0.763428	0.977724	0.653213	0.857332	0.30103	1.05308	0.612784	0.176091	0.579784
Facklamia	0.113943	0.30103	-0.0457575	0.50515	-1	-0.522879	0.447158	0.690196	0.544068	0.380211	1.75282	0.748188	-0.39794	-0.522879	0.255273	0.230449	0	-0.39794
Ruminococcaceae	-0.09691	0.230449	-0.39794	-0.69897	0.176091	0.662758	0.653213	0.544068	0.908485	1.05308	0.39794	1.18752	0.462398	0.959041	-1	0.886491	0.724276	-1
Gastranaerophilales	0.431364	0.447158	0.770852	-0.39794	0.90309	0.0413927	0.230449	0.255273	0.690196	1.25527	0.491362	0.924279	0.623249	0.653213	-0.39794	-0.154902	0.857332	0.0413927
Acetatifactor	0.113943	0.544068	0.447158	0.477121	0.886491	0.94939	0.681241	0.361728	0.531479	0.845098	0.880814	0.748188	0.681241	0.414973	0.0791812	0.672098	0.361728	-0.221849
Lachnospiraceae_UCG-001	0.672098	0.431364	0	0.278754	0.0791812	1.53908	0.579784	0.146128	0.491362	0.826075	0.633468	0.755875	-0.522879	0	0	-1	-1	0.361728
Monoglobus	0.90309	-0.0457575	-1	0.716003	0	0.531479	0.875061	0.662758	0.90309	0.880814	1.08636	0.623249	-0.221849	-0.154902	-0.0457575	0.176091	-0.221849	0.792392
Bilophila	0.556303	0.255273	-0.39794	0.176091	-0.522879	0.113943	0.0413927	0	0.342423	0.146128	0.380211	0	1.02119	0.50515	1.0086	1.22789	0.342423	0.477121
Faecalibacterium	0	0	0	-0.522879	0	0.322219	-0.522879	-0.522879	0	-1	-1	-0.69897	-0.69897	0	-0.69897	-1	-1	1.77597
